# Supplementary material for: Chemical Constituents of Hedyotis diffusa and Their Anti-Inflammatory Bioactivities
Source: Antioxidants (Basel). 2022 Feb 9;11(2):335. doi: 10.3390/antiox11020335 (PMC8868389; doi:10.3390/antiox11020335)
Supplement: Supplementary file 1 [file antioxidants-11-00335-s001.zip]

Archive with 1 entries (1 files):
- antioxidants-1563413-supplementary.pdf
